# Supplementary material for: Spatiotemporal Variations of Plague Risk in the Tibetan Plateau from 1954–2016
Source: Biology (Basel). 2022 Feb 13;11(2):304. doi: 10.3390/biology11020304 (PMC8869688; doi:10.3390/biology11020304)
Supplement: Supplementary file 1 [file biology-11-00304-s001.zip]

Archive with 1 entries (1 files):
- biology-1544821-supplementary.pdf
